# Supplementary material for: Neuroprotection in Glaucoma: Basic Aspects and Clinical Relevance
Source: J Pers Med. 2022 Nov 10;12(11):1884. doi: 10.3390/jpm12111884 (PMC9697907; doi:10.3390/jpm12111884)
Supplement: Supplementary file 1 [file jpm-12-01884-s001.zip]

Archive with 1 entries (1 files):
- jpm-1950378-supplementary.pdf
